# Supplementary material for: Dexamethasone-loaded platelet-inspired nanoparticles improve intracortical microelectrode recording performance
Source: Nat Commun. 2025 Sep 29;16:8579. doi: 10.1038/s41467-025-63583-z (PMC12480985; doi:10.1038/s41467-025-63583-z)
Supplement: Supplementary file 4 — Source Data [file 41467_2025_63583_MOESM4_ESM.zip]

Archive with 11 entries (6 files):
- Source Data/
- Source Data/Electrophysiology/
- Source Data/Electrophysiology/Fig2.xlsx
- Source Data/Electrophysiology/Fig3.xlsx
- Source Data/Electrophysiology/readme.md
- Source Data/IHC/
- Source Data/IHC/Fig4.xlsx
- Source Data/Particle_Characterization/
- Source Data/Particle_Characterization/Fig1.xlsx
- Source Data/Weight_Blood/
- Source Data/Weight_Blood/Fig5.xlsx
