# Supplementary material for: Dexamethasone-loaded platelet-inspired nanoparticles improve intracortical microelectrode recording performance
Source: Nat Commun. 2025 Sep 29;16:8579. doi: 10.1038/s41467-025-63583-z (PMC12480985; doi:10.1038/s41467-025-63583-z)
Supplement: Supplementary file 4 — Source Data [file 41467_2025_63583_MOESM4_ESM.zip › Source Data/Electrophysiology/Fig2.xlsx]

## Sheet: Fig 2B AEY
Week	DEXSPPIN	PIN	DILUENT	Free DEXSP
1	89.7196	73.0769	76.9231	70.339
2	74.7664	58.6538	55.7692	55.9322
3	70.0935	59.6154	44.2308	44.0678
4	63.5514	57.6923	41.3462	28.8136
5	65.4206	50	35.5769	30.5085
6	63.5514	50	33.6538	28.8136
7	60.7477	43.2692	36.5385	22.0339
8	58.8785	43.2692	30.7692	10.1695

## Sheet: Fig 2D AEY grouped by phase
Phase	DEXSPPIN	PIN	TH	Free DEXSP
W1_4	74.5327	62.2596	54.5673	49.7881
W5_8	62.1495	46.6346	34.1346	22.8814

## Sheet: Fig 2E Unit per channel
Phase	Treatment	Units/Channel
W1_4	DEXSPPIN	0.5
W1_4	DEXSPPIN	2
W1_4	DEXSPPIN	1.5
W1_4	DEXSPPIN	0.75
W1_4	DEXSPPIN	2.25
W1_4	DEXSPPIN	2.25
W1_4	DEXSPPIN	1.25
W1_4	DEXSPPIN	1.5
W1_4	DEXSPPIN	1.75
W1_4	DEXSPPIN	1.25
W1_4	DEXSPPIN	1.25
W1_4	DEXSPPIN	1
W1_4	DEXSPPIN	0.75
W1_4	DEXSPPIN	0.5
W1_4	DEXSPPIN	0.75
W1_4	DEXSPPIN	1
W1_4	DEXSPPIN	2.5
W1_4	DEXSPPIN	1.25
W1_4	DEXSPPIN	1.5
W1_4	DEXSPPIN	1.75
W1_4	DEXSPPIN	1.5
W1_4	DEXSPPIN	0.75
W1_4	DEXSPPIN	0.5
W1_4	DEXSPPIN	0.25
W1_4	DEXSPPIN	0.25
W1_4	DEXSPPIN	0.75
W1_4	DEXSPPIN	1
W1_4	DEXSPPIN	1.5
W1_4	DEXSPPIN	2.25
W1_4	DEXSPPIN	2.75
W1_4	DEXSPPIN	2.75
W1_4	DEXSPPIN	3.5
W1_4	DEXSPPIN	2.75
W1_4	DEXSPPIN	2.5
W1_4	DEXSPPIN	2.5
W1_4	DEXSPPIN	1.5
W1_4	DEXSPPIN	1
W1_4	DEXSPPIN	0.5
W1_4	DEXSPPIN	0.75
W1_4	DEXSPPIN	0.25
W1_4	DEXSPPIN	1.5
W1_4	DEXSPPIN	1.5
W1_4	DEXSPPIN	1.75
W1_4	DEXSPPIN	2
W1_4	DEXSPPIN	2
W1_4	DEXSPPIN	1.75
W1_4	DEXSPPIN	1.25
W1_4	DEXSPPIN	1.75
W1_4	DEXSPPIN	0.75
W1_4	DEXSPPIN	0.25
W1_4	DEXSPPIN	1.25
W1_4	DEXSPPIN	0.25
W1_4	DEXSPPIN	0.5
W1_4	DEXSPPIN	0.5
W1_4	DEXSPPIN	3
W1_4	DEXSPPIN	2.25
W1_4	DEXSPPIN	2
W1_4	DEXSPPIN	2
W1_4	DEXSPPIN	2.75
W1_4	DEXSPPIN	3.5
W1_4	DEXSPPIN	3.75
W1_4	DEXSPPIN	4
W1_4	DEXSPPIN	3.5
W1_4	DEXSPPIN	4
W1_4	DEXSPPIN	3.5
W1_4	DEXSPPIN	3.5
W1_4	DEXSPPIN	2
W1_4	DEXSPPIN	2
W1_4	DEXSPPIN	1.75
W1_4	DEXSPPIN	1.75
W1_4	DEXSPPIN	1.75
W1_4	DEXSPPIN	2.25
W1_4	DEXSPPIN	3.75
W1_4	DEXSPPIN	4
W1_4	DEXSPPIN	4.25
W1_4	DEXSPPIN	4.75
W1_4	DEXSPPIN	3.5
W1_4	DEXSPPIN	2.25
W1_4	DEXSPPIN	1
W1_4	DEXSPPIN	1.25
W1_4	DEXSPPIN	0.5
W1_4	DEXSPPIN	0.75
W1_4	DEXSPPIN	0.75
W1_4	DEXSPPIN	0.75
W1_4	DEXSPPIN	2
W1_4	DEXSPPIN	3
W1_4	DEXSPPIN	2.25
W1_4	DEXSPPIN	3.25
W1_4	DEXSPPIN	3.5
W1_4	DEXSPPIN	3.75
W1_4	DEXSPPIN	3.5
W1_4	DEXSPPIN	2.5
W1_4	DEXSPPIN	1.5
W1_4	DEXSPPIN	2.25
W1_4	DEXSPPIN	0.75
W1_4	DEXSPPIN	0.5
W1_4	DEXSPPIN	0.75
W1_4	DEXSPPIN	0.5
W1_4	DEXSPPIN	0.5
W1_4	DEXSPPIN	0.75
W1_4	DEXSPPIN	1.5
W1_4	DEXSPPIN	2
W5_8	DEXSPPIN	1.5
W5_8	DEXSPPIN	1.75
W5_8	DEXSPPIN	2.5
W5_8	DEXSPPIN	2.5
W5_8	DEXSPPIN	3
W5_8	DEXSPPIN	3
W5_8	DEXSPPIN	2.75
W5_8	DEXSPPIN	2
W5_8	DEXSPPIN	1.75
W5_8	DEXSPPIN	1.75
W5_8	DEXSPPIN	1.25
W5_8	DEXSPPIN	2
W5_8	DEXSPPIN	1.75
W5_8	DEXSPPIN	2
W5_8	DEXSPPIN	1
W5_8	DEXSPPIN	1.25
W5_8	DEXSPPIN	1.75
W5_8	DEXSPPIN	2.25
W5_8	DEXSPPIN	1.75
W5_8	DEXSPPIN	1.75
W5_8	DEXSPPIN	0.75
W5_8	DEXSPPIN	1.5
W5_8	DEXSPPIN	0.75
W5_8	DEXSPPIN	0.75
W5_8	DEXSPPIN	1.75
W5_8	DEXSPPIN	1
W5_8	DEXSPPIN	0.5
W5_8	DEXSPPIN	2.75
W5_8	DEXSPPIN	0.75
W5_8	DEXSPPIN	2
W5_8	DEXSPPIN	1.75
W5_8	DEXSPPIN	1
W5_8	DEXSPPIN	0.75
W5_8	DEXSPPIN	0.25
W5_8	DEXSPPIN	1
W5_8	DEXSPPIN	1.5
W5_8	DEXSPPIN	0.75
W5_8	DEXSPPIN	0.25
W5_8	DEXSPPIN	1
W5_8	DEXSPPIN	0.5
W5_8	DEXSPPIN	1.5
W5_8	DEXSPPIN	1.5
W5_8	DEXSPPIN	1.25
W5_8	DEXSPPIN	1.75
W5_8	DEXSPPIN	1.5
W5_8	DEXSPPIN	1.5
W5_8	DEXSPPIN	2
W5_8	DEXSPPIN	2.5
W5_8	DEXSPPIN	3
W5_8	DEXSPPIN	2.5
W5_8	DEXSPPIN	3
W5_8	DEXSPPIN	3
W5_8	DEXSPPIN	3
W5_8	DEXSPPIN	2.5
W5_8	DEXSPPIN	3.25
W5_8	DEXSPPIN	3.5
W5_8	DEXSPPIN	2.5
W5_8	DEXSPPIN	1
W5_8	DEXSPPIN	1.25
W5_8	DEXSPPIN	2.75
W5_8	DEXSPPIN	4
W5_8	DEXSPPIN	4.5
W5_8	DEXSPPIN	3.5
W5_8	DEXSPPIN	1.75
W5_8	DEXSPPIN	2
W5_8	DEXSPPIN	1
W5_8	DEXSPPIN	0.25
W5_8	DEXSPPIN	2
W5_8	DEXSPPIN	1.75
W5_8	DEXSPPIN	1.5
W5_8	DEXSPPIN	2.25
W5_8	DEXSPPIN	3
W5_8	DEXSPPIN	2.75
W5_8	DEXSPPIN	3
W5_8	DEXSPPIN	1
W5_8	DEXSPPIN	0.25
W5_8	DEXSPPIN	0.5
W5_8	DEXSPPIN	0.75
W5_8	DEXSPPIN	0.25
W5_8	DEXSPPIN	2.25
W5_8	DEXSPPIN	2
W1_4	PIN	1.5
W1_4	PIN	2.5
W1_4	PIN	1
W1_4	PIN	1.75
W1_4	PIN	2.25
W1_4	PIN	2
W1_4	PIN	0.5
W1_4	PIN	1.25
W1_4	PIN	0.5
W1_4	PIN	1.5
W1_4	PIN	0.25
W1_4	PIN	1
W1_4	PIN	0.75
W1_4	PIN	0.75
W1_4	PIN	1.5
W1_4	PIN	1.25
W1_4	PIN	2.75
W1_4	PIN	1.75
W1_4	PIN	2
W1_4	PIN	2
W1_4	PIN	4.25
W1_4	PIN	3
W1_4	PIN	2
W1_4	PIN	1.5
W1_4	PIN	0.5
W1_4	PIN	0.5
W1_4	PIN	0.5
W1_4	PIN	0.25
W1_4	PIN	1.25
W1_4	PIN	1.25
W1_4	PIN	1
W1_4	PIN	2.25
W1_4	PIN	1
W1_4	PIN	1.25
W1_4	PIN	2.25
W1_4	PIN	1.75
W1_4	PIN	0.5
W1_4	PIN	0.75
W1_4	PIN	1
W1_4	PIN	0.5
W1_4	PIN	1
W1_4	PIN	0.5
W1_4	PIN	1
W1_4	PIN	2
W1_4	PIN	1.25
W1_4	PIN	1
W1_4	PIN	2.25
W1_4	PIN	2
W1_4	PIN	1.75
W1_4	PIN	1.25
W1_4	PIN	0.25
W1_4	PIN	1
W1_4	PIN	0.25
W1_4	PIN	0.25
W1_4	PIN	0.25
W1_4	PIN	1.25
W1_4	PIN	0.75
W1_4	PIN	3.25
W1_4	PIN	1.75
W1_4	PIN	1.75
W1_4	PIN	1.75
W1_4	PIN	2
W1_4	PIN	2
W1_4	PIN	0.25
W1_4	PIN	0.25
W1_4	PIN	0.25
W1_4	PIN	1.25
W1_4	PIN	1.5
W1_4	PIN	2.25
W1_4	PIN	2
W1_4	PIN	1.25
W1_4	PIN	1.5
W1_4	PIN	1.25
W1_4	PIN	1
W1_4	PIN	0.5
W1_4	PIN	0.75
W1_4	PIN	0.25
W1_4	PIN	0.5
W1_4	PIN	0.25
W1_4	PIN	0.5
W1_4	PIN	0.25
W1_4	PIN	1.5
W1_4	PIN	1
W1_4	PIN	1.75
W1_4	PIN	1.5
W1_4	PIN	1
W1_4	PIN	1.5
W1_4	PIN	1.25
W1_4	PIN	1.25
W1_4	PIN	0.5
W1_4	PIN	0.5
W1_4	PIN	0.25
W1_4	PIN	0.25
W1_4	PIN	1.75
W1_4	PIN	1.75
W5_8	PIN	2.5
W5_8	PIN	3.25
W5_8	PIN	3
W5_8	PIN	3.25
W5_8	PIN	0.25
W5_8	PIN	2.25
W5_8	PIN	1.75
W5_8	PIN	1.5
W5_8	PIN	1.25
W5_8	PIN	2
W5_8	PIN	1
W5_8	PIN	1.25
W5_8	PIN	2
W5_8	PIN	1.25
W5_8	PIN	2.75
W5_8	PIN	2
W5_8	PIN	3
W5_8	PIN	2
W5_8	PIN	3.25
W5_8	PIN	3
W5_8	PIN	0.25
W5_8	PIN	1.25
W5_8	PIN	2
W5_8	PIN	2
W5_8	PIN	1.5
W5_8	PIN	2.25
W5_8	PIN	1.75
W5_8	PIN	1.75
W5_8	PIN	2.75
W5_8	PIN	3
W5_8	PIN	2.75
W5_8	PIN	2
W5_8	PIN	0.25
W5_8	PIN	0.75
W5_8	PIN	1.25
W5_8	PIN	0.75
W5_8	PIN	1.25
W5_8	PIN	0.75
W5_8	PIN	1
W5_8	PIN	0.5
W5_8	PIN	0.75
W5_8	PIN	0.25
W5_8	PIN	0.5
W5_8	PIN	0.75
W5_8	PIN	0.25
W5_8	PIN	0.75
W5_8	PIN	2.5
W5_8	PIN	2.5
W5_8	PIN	1.25
W5_8	PIN	1
W5_8	PIN	1.25
W5_8	PIN	0.75
W5_8	PIN	0.5
W5_8	PIN	1.75
W5_8	PIN	1.25
W5_8	PIN	0.25
W5_8	PIN	0.25
W5_8	PIN	0.75
W5_8	PIN	0.75
W5_8	PIN	2.5
W5_8	PIN	1
W5_8	PIN	0.25
W5_8	PIN	1
W5_8	PIN	0.25
W5_8	PIN	0.5
W5_8	PIN	2.25
W1_4	DILUENT	1
W1_4	DILUENT	1
W1_4	DILUENT	1.75
W1_4	DILUENT	1
W1_4	DILUENT	1
W1_4	DILUENT	1
W1_4	DILUENT	0.25
W1_4	DILUENT	0.5
W1_4	DILUENT	0.25
W1_4	DILUENT	0.25
W1_4	DILUENT	0.5
W1_4	DILUENT	1
W1_4	DILUENT	1.25
W1_4	DILUENT	1.5
W1_4	DILUENT	2.25
W1_4	DILUENT	3
W1_4	DILUENT	3.5
W1_4	DILUENT	2.75
W1_4	DILUENT	1.25
W1_4	DILUENT	0.75
W1_4	DILUENT	0.75
W1_4	DILUENT	0.5
W1_4	DILUENT	3
W1_4	DILUENT	4
W1_4	DILUENT	2
W1_4	DILUENT	2
W1_4	DILUENT	2.5
W1_4	DILUENT	2
W1_4	DILUENT	1
W1_4	DILUENT	0.75
W1_4	DILUENT	0.75
W1_4	DILUENT	1.5
W1_4	DILUENT	0.75
W1_4	DILUENT	0.5
W1_4	DILUENT	3.75
W1_4	DILUENT	4
W1_4	DILUENT	1
W1_4	DILUENT	1.5
W1_4	DILUENT	0.25
W1_4	DILUENT	1.25
W1_4	DILUENT	1.5
W1_4	DILUENT	0.25
W1_4	DILUENT	0.5
W1_4	DILUENT	0.75
W1_4	DILUENT	0.25
W1_4	DILUENT	0.25
W1_4	DILUENT	0.25
W1_4	DILUENT	1
W1_4	DILUENT	2.75
W1_4	DILUENT	2.75
W1_4	DILUENT	3
W1_4	DILUENT	2.25
W1_4	DILUENT	2.5
W1_4	DILUENT	2
W1_4	DILUENT	1
W1_4	DILUENT	0.75
W1_4	DILUENT	0.5
W1_4	DILUENT	0.25
W1_4	DILUENT	0.25
W1_4	DILUENT	0.25
W1_4	DILUENT	0.75
W1_4	DILUENT	1
W1_4	DILUENT	3
W1_4	DILUENT	2.5
W1_4	DILUENT	2.75
W1_4	DILUENT	3
W1_4	DILUENT	3
W1_4	DILUENT	3.75
W1_4	DILUENT	1.5
W1_4	DILUENT	2.25
W1_4	DILUENT	1.25
W1_4	DILUENT	1
W1_4	DILUENT	0.5
W1_4	DILUENT	0.75
W1_4	DILUENT	1.75
W1_4	DILUENT	1.25
W1_4	DILUENT	3.5
W1_4	DILUENT	2
W1_4	DILUENT	1
W1_4	DILUENT	1
W1_4	DILUENT	0.75
W1_4	DILUENT	0.75
W1_4	DILUENT	0.25
W1_4	DILUENT	0.5
W1_4	DILUENT	0.25
W1_4	DILUENT	0.25
W1_4	DILUENT	2.25
W1_4	DILUENT	2.25
W5_8	DILUENT	1.5
W5_8	DILUENT	1.5
W5_8	DILUENT	2.25
W5_8	DILUENT	1
W5_8	DILUENT	0.5
W5_8	DILUENT	0.25
W5_8	DILUENT	0.5
W5_8	DILUENT	1.75
W5_8	DILUENT	1.25
W5_8	DILUENT	1.75
W5_8	DILUENT	1.25
W5_8	DILUENT	0.75
W5_8	DILUENT	1
W5_8	DILUENT	0.25
W5_8	DILUENT	0.75
W5_8	DILUENT	0.5
W5_8	DILUENT	1
W5_8	DILUENT	0.75
W5_8	DILUENT	1.5
W5_8	DILUENT	2.25
W5_8	DILUENT	0.5
W5_8	DILUENT	1.25
W5_8	DILUENT	0.25
W5_8	DILUENT	1.75
W5_8	DILUENT	2.75
W5_8	DILUENT	1
W5_8	DILUENT	0.25
W5_8	DILUENT	0.5
W5_8	DILUENT	0.25
W5_8	DILUENT	0.25
W5_8	DILUENT	1.5
W5_8	DILUENT	1.75
W5_8	DILUENT	0.25
W5_8	DILUENT	0.25
W5_8	DILUENT	2
W5_8	DILUENT	3
W5_8	DILUENT	4
W5_8	DILUENT	1.25
W5_8	DILUENT	2.25
W5_8	DILUENT	2.5
W5_8	DILUENT	0.5
W5_8	DILUENT	0.25
W5_8	DILUENT	1.5
W5_8	DILUENT	1.75
W5_8	DILUENT	4.5
W5_8	DILUENT	3.25
W5_8	DILUENT	2.5
W5_8	DILUENT	1.75
W5_8	DILUENT	0.75
W5_8	DILUENT	3.25
W5_8	DILUENT	5
W1_4	Free DEXSP	0.25
W1_4	Free DEXSP	1
W1_4	Free DEXSP	1
W1_4	Free DEXSP	0.75
W1_4	Free DEXSP	0.75
W1_4	Free DEXSP	1
W1_4	Free DEXSP	0.75
W1_4	Free DEXSP	0.5
W1_4	Free DEXSP	0.5
W1_4	Free DEXSP	0.75
W1_4	Free DEXSP	0.25
W1_4	Free DEXSP	0.5
W1_4	Free DEXSP	0.25
W1_4	Free DEXSP	0.25
W1_4	Free DEXSP	0.75
W1_4	Free DEXSP	0.25
W1_4	Free DEXSP	1
W1_4	Free DEXSP	1.25
W1_4	Free DEXSP	1.5
W1_4	Free DEXSP	2.5
W1_4	Free DEXSP	1.5
W1_4	Free DEXSP	2.5
W1_4	Free DEXSP	1
W1_4	Free DEXSP	1.5
W1_4	Free DEXSP	0.75
W1_4	Free DEXSP	0.75
W1_4	Free DEXSP	1.25
W1_4	Free DEXSP	1
W1_4	Free DEXSP	0.5
W1_4	Free DEXSP	0.5
W1_4	Free DEXSP	0.5
W1_4	Free DEXSP	0.25
W1_4	Free DEXSP	0.25
W1_4	Free DEXSP	0.25
W1_4	Free DEXSP	0.25
W1_4	Free DEXSP	1.25
W1_4	Free DEXSP	1.25
W1_4	Free DEXSP	2
W1_4	Free DEXSP	3
W1_4	Free DEXSP	3
W1_4	Free DEXSP	2
W1_4	Free DEXSP	2.25
W1_4	Free DEXSP	1.5
W1_4	Free DEXSP	0.5
W1_4	Free DEXSP	1.25
W1_4	Free DEXSP	0.25
W1_4	Free DEXSP	0.25
W1_4	Free DEXSP	0.25
W1_4	Free DEXSP	2
W1_4	Free DEXSP	1.75
W1_4	Free DEXSP	1.5
W1_4	Free DEXSP	1.5
W1_4	Free DEXSP	2
W1_4	Free DEXSP	1.5
W1_4	Free DEXSP	2.75
W1_4	Free DEXSP	2.25
W1_4	Free DEXSP	1.75
W1_4	Free DEXSP	1
W1_4	Free DEXSP	0.5
W1_4	Free DEXSP	0.25
W1_4	Free DEXSP	0.75
W1_4	Free DEXSP	0.75
W1_4	Free DEXSP	1.5
W1_4	Free DEXSP	1
W1_4	Free DEXSP	1.75
W1_4	Free DEXSP	1.25
W1_4	Free DEXSP	1
W1_4	Free DEXSP	0.75
W1_4	Free DEXSP	0.25
W1_4	Free DEXSP	0.5
W1_4	Free DEXSP	0.25
W1_4	Free DEXSP	0.25
W1_4	Free DEXSP	0.75
W1_4	Free DEXSP	1
W1_4	Free DEXSP	1.75
W1_4	Free DEXSP	2.25
W1_4	Free DEXSP	1
W1_4	Free DEXSP	0.75
W1_4	Free DEXSP	1.75
W1_4	Free DEXSP	0.5
W1_4	Free DEXSP	0.75
W1_4	Free DEXSP	0.5
W1_4	Free DEXSP	0.5
W1_4	Free DEXSP	0.5
W1_4	Free DEXSP	0.25
W1_4	Free DEXSP	1.5
W1_4	Free DEXSP	1
W1_4	Free DEXSP	1.5
W1_4	Free DEXSP	1.25
W1_4	Free DEXSP	1.25
W1_4	Free DEXSP	1.75
W1_4	Free DEXSP	1.5
W1_4	Free DEXSP	1.75
W1_4	Free DEXSP	1
W1_4	Free DEXSP	0.75
W1_4	Free DEXSP	1
W1_4	Free DEXSP	1.25
W1_4	Free DEXSP	1.5
W1_4	Free DEXSP	1
W1_4	Free DEXSP	0.5
W1_4	Free DEXSP	0.25
W1_4	Free DEXSP	0.5
W1_4	Free DEXSP	1
W5_8	Free DEXSP	0.5
W5_8	Free DEXSP	0.5
W5_8	Free DEXSP	0.5
W5_8	Free DEXSP	1
W5_8	Free DEXSP	0.5
W5_8	Free DEXSP	1
W5_8	Free DEXSP	0.75
W5_8	Free DEXSP	0.5
W5_8	Free DEXSP	0.25
W5_8	Free DEXSP	0.25
W5_8	Free DEXSP	0.25
W5_8	Free DEXSP	2.75
W5_8	Free DEXSP	2.75
W5_8	Free DEXSP	2.25
W5_8	Free DEXSP	2.5
W5_8	Free DEXSP	1.5
W5_8	Free DEXSP	2.5
W5_8	Free DEXSP	1.5
W5_8	Free DEXSP	1
W5_8	Free DEXSP	1.5
W5_8	Free DEXSP	2
W5_8	Free DEXSP	1.25
W5_8	Free DEXSP	0.75
W5_8	Free DEXSP	0.75
W5_8	Free DEXSP	0.5
W5_8	Free DEXSP	1
W5_8	Free DEXSP	1.25
W5_8	Free DEXSP	0.25
W5_8	Free DEXSP	0.5
W5_8	Free DEXSP	1.25
W5_8	Free DEXSP	0.5
W5_8	Free DEXSP	0.25
W5_8	Free DEXSP	1.75
W5_8	Free DEXSP	0.5
W5_8	Free DEXSP	1
W5_8	Free DEXSP	0.25
W5_8	Free DEXSP	0.5
W5_8	Free DEXSP	0.5
W5_8	Free DEXSP	1.5
W5_8	Free DEXSP	1.25
W5_8	Free DEXSP	1
W5_8	Free DEXSP	1.25
W5_8	Free DEXSP	0.25
W5_8	Free DEXSP	0.5
W5_8	Free DEXSP	0.25
W5_8	Free DEXSP	0.25
W5_8	Free DEXSP	0.25
