# Supplementary material for: Dexamethasone-loaded platelet-inspired nanoparticles improve intracortical microelectrode recording performance
Source: Nat Commun. 2025 Sep 29;16:8579. doi: 10.1038/s41467-025-63583-z (PMC12480985; doi:10.1038/s41467-025-63583-z)
Supplement: Supplementary file 4 — Source Data [file 41467_2025_63583_MOESM4_ESM.zip › Source Data/Electrophysiology/Fig3.xlsx]

## Sheet: Fig3A Peak to Peak Voltage
W1_4 DEXSPPIN	W5_8 DEXSPPIN	W1_4 PIN	W5_8 PIN	W1_4 DILUENT	W5_8 DILUENT	W1_4 Free DEXSP	W5_8 Free DEXSP
65.3876	60.1284	55.6109	58.7843	58.5274	50.4312	63.1609	58.8728
65.2176	57.8266	71.3666	69.7099	60.0903	56.2939	66.5206	51.483
67.1191	48.4224	74.2529	65.3086	84.2989	59.0734	57.4091	56.3721
83.1797	52.4801	72.9521	68.1525	104.859	54.4286	73.2069	62.9027
75.2624	47.3493	71.6124	65.642	70.1024	44.7552	69.6948	48.8454
64.6062	51.6406	76.7559	44.202	96.767	47.7504	74.4033	76.9669
67.7244	48.0256	64.525	42.2131	112.365	50.2526	44.5467	42.4885
61.4251	51.3901	49.1923	45.0188	69.1983	47.3403	67.8174	74.7624
61.3149	64.1619	41.6168	44.0213	50.3902	68.1622	55.1446	45.9736
74.8301	66.7349	42.9458	59.28	62.7691	64.0682	51.7376	55.5855
68.1862	61.4801	61.3886	55.1571	62.3285	60.5275	54.4982	71.3147
60.7789	57.5189	56.8909	51.1023	63.4153	60.0019	47.0303	73.9392
50.6706	40.7433	69.1665	51.6059	70.7733	74.663	53.4386	47.1616
94.9107	41.6937	71.5121	54.8683	68.8039	41.5078	49.0872	51.1716
45.0185	54.6924	74.2468	55.0948	76.4814	44.8051	44.9291	48.3383
55.01	49.3635	70.7835	64.422	53.2511	54.9315	50.8941	72.6483
49.4409	48.2983	71.409	74.1599	54.3816	55.1936	72.6167	75.359
64.0081	49.5966	83.0032	58.2929	53.9865	49.9739	82.595	57.1457
75.565	52.0889	66.1545	59.4649	55.7919	49.9457	83.4684	57.2263
74.4584	55.636	55.1697	58.4197	48.156	49.4979	73.8677	52.2712
75.9222	57.2058	49.5032	61.6559	57.9717	40.375	70.7944	48.083
80.2929	48.0311	62.5392	62.4634	54.1178	59.2402	57.7911	42.8474
81.2052	43.4328	83.821	68.296	64.8278	51.0167	44.2077	56.0057
69.2779	42.0137	53.5424	66.9872	63.3735	80.9193	57.3055	101.161
102.321	40.9241	79.6419	76.9495	67.7061	76.3175	59.4955	53.3423
86.5502	43.8777	76.8984	43.8123	51.4051	63.0818	44.8092	46.4672
80.2956	54.4992	81.9071	47.7948	72.4084	58.2841	84.3854	58.7463
83.7207	41.407	89.3923	49.1409	54.8798	59.8859	79.3923	55.3804
55.551	53.1441	94.0179	45.6323	76.7406	61.2308	73.7172	51.9742
57.1062	53.6891	88.6993	52.5361	102.113	46.0978	80.8188	66.1672
85.265	47.1767	58.4215	58.1684	103.292	43.2404	58.7113
89.5048	50.8185	50.9303	43.4508	108.936	110.928	55.2446
98.2911	47.5544	48.6057	40.5226	52.8738	109.332	49.4642
93.7841	49.4636	64.3939	57.8675	86.167	59.5612	87.1765
65.7608	40.0225	63.4639	54.6204	70.4737	47.7453	45.7406
70.2891	51.8784	48.8843	57.5529	80.463	44.1053	55.1091
73.27	51.9373	54.3308	52.0938	81.6524	75.4787	57.2875
67.9001	55.4922	58.9372	47.0818	99.9725	83.0717	48.508
64.7773	60.9791	65.6834	54.2182	65.0905		63.9042
66.8067	63.4386	72.153	47.0957	61.3657		43.5816
49.6918	74.18	63.079	46.2081	50.6172		58.0078
70.2808	83.1378	60.5566	43.9643	54.6136		50.2223
72.6066	88.8873	45.693	46.5761	48.7133		65.8233
65.7133	80.1543	50.9271		51.1416		56.1019
58.8674	75.5102	44.0438		49.1635		59.214
59.694	72.7078	49.2057		59.8374		81.1483
58.3993	83.4843	50.8698		64.583		53.489
51.5173	75.1017	52.9535		87.3939		50.9953
51.2177	63.6442	57.3871		151.01		60.0122
59.8875	61.2454	53.7089		95.8996		63.4651
43.9315	55.161	55.1977		89.3335		57.9984
53.3201		64.1038		66.6511		60.0804
53.7782		89.9374		61.5136		56.0475
65.9982		56.1932		53.8951		53.9568
58.4114		51.1197		52.6399		70.6886
67.2913		52.4519		55.1984		65.3938
63.8426		49.5799		48.4814		88.3797
69.1172		54.9106		65.3451		53.1756
65.7457		51.2669		70.2087		75.6644
58.9809		52.4163		72.7741		46.0866
53.9974		49.0518		61.9964		50.3034
55.4412		55.3357		46.5128		67.1644
57.6687		47.3696		55.4088		64.664
59.3079		45.7723		60.8692		67.6744
49.2254		51.4996		78.3054		59.0966
48.567		46.665		74.2625		67.1913
64.2811		52.9151		86.7951		85.5411
62.5821		44.0221		69.437		83.4732
74.3777		48.0968		57.9612		45.6481
63.8611		51.5697		44.5106		57.774
61.9716		60.9573		99.0429		74.2761
55.3749		60.3572		95.5928		50.8647
65.7779		58.1317		79.9172		48.6943
68.3008		61.3903		76.2997		61.8314
69.647		58.6718		81.0384		59.27
57.9977		56.1507		81.3792		56.7192
49.1219		50.6884		67.7801		54.0852
66.3428				51.5202		55.0374
65.1244				71.5979		51.2287
75.8747				67.831		60.8103
85.9778				70.7263		55.4414
86.388						60.2829
98.6738						55.6114
113.871						41.7234
107.807						116.975
101.864						51.8937
89.5249
64.3731
56.2559
61.7842
51.5103
85.7684
68.3924
107.807
101.864
89.5249
64.3731
56.2559
61.7842
51.5103
85.7684
68.3924

## Sheet: Fig3B RMS Noise
W1_4 DEXSPPIN	W5_8 DEXSPPIN	W1_4 PIN	W5_8 PIN	W1_4 DILUENT	W5_8 DILUENT	W1_4 Free DEXSP	W5_8 Free DEXSP
11.9771	10.3713	9.80993	11.6084	10.4181	9.52041	11.299	12.9248
9.40195	10.1567	10.6747	10.8423	9.60232	10.3555	11.0721	12.4865
11.7365	10.2445	11.0214	11.5611	10.9331	10.259	11.7308	14.923
11.8888	10.6222	15.9412	11.5516	10.8726	10.7419	11.6906	11.4572
9.64295	5.0162	15.1517	11.7746	10.5094	17.5393	15.8685	11.0518
11.5688	5.85568	11.7438	12.2445	12.1552	4.27185	12.408	11.7593
8.97392	9.4146	16.6244	6.6082	9.13383	5.25647	5.7218	9.3209
10.1957	5.31715	4.9093	6.77193	8.66865	10.1275	11.0388	9.97408
7.2744	10.233	6.8755	7.26647	5.3437	10.2139	6.5459	10.4728
8.0097	10.1397	7.7617	9.12354	10.2722	8.10266	8.96622	10.3498
9.22337	9.34934	8.0155	8.47972	9.91925	10.4147	9.45182	7.0588
7.023	10.4744	7.9002	9.67955	9.02251	9.68541	9.16184	11.1103
7.1271	10.175	10.0302	9.85195	10.6588	8.80017	10.3002	10.6211
7.1497	7.5842	12.3048	9.79057	9.79248	10.2728	9.7819	3.98323
7.9557	9.2768	14.8181	9.02007	10.5875	11.6649	7.9618	4.41695
12.4054	10.7072	11.6791	10.2435	10.4217	2.683	3.743	11.6393
7.3489	9.8324	11.1287	12.782	10.9312	2.82933	10.6295	8.30984
8.92938	10.5282	10.9016	10.0141	6.85902	21.7202	11.5636	8.85918
9.11572	10.114	11.6088	10.6396	8.03022	6.95483	11.4866	7.80757
7.33777	9.86992	11.5966	10.2113	8.3641	8.14493	11.1411	8.62507
10.4712	10.1063	9.72403	10.869	3.53203	7.6648	10.2356	7.2854
9.81958	10.121	10.6049	11.5026	4.46355	3.9226	12.4397	5.72555
11.8246	10.486	9.2075	10.9389	12.1871	11.1582	10.4395	9.23073
12.0343	8.8806	5.8864	10.4112	12.9628	10.6369	12.5872	10.7273
8.98162	7.8165	11.6958	10.9527	9.7968	10.508	7.3176	10.1637
9.60477	7.4452	11.5498	12.4901	10.379	11.1579	5.9536	3.9592
10.7493	6.53343	12.5974	9.81775	11.177	11.6929	8.51956	8.36138
10.1613	8.2469	12.359	9.42574	11.0212	3.22586	12.0991	10.7842
4.9819	11.0817	12.1877	8.9347	11.2784	4.39917	9.15843	10.9536
5.64403	6.9201	12.314	9.35262	8.2871	7.75335	11.0929	9.33412
12.5935	9.66764	12.2584	9.8826	7.047	3.3836	7.8388
11.6483	9.2522	11.1735	9.64947	8.8418	11.4242	4.63005
12.5856	9.0181	9.1733	7.9218	3.5923	11.2644	8.5211
12.5277	9.88974	5.6768	10.424	12.0192	11.0421	7.1134
11.6951	10.2289	5.5933	9.20126	12.3854	11.1673	7.0838
11.5785	10.3286	10.7301	11.1739	12.4059	6.85063	9.21583
10.4267	9.69062	9.17831	9.97935	10.4787	4.31358	7.0821
9.26616	10.285	8.52275	6.8343	10.3941	4.82961	4.8956
9.48705	10.004	10.0683	8.68475	10.1173		8.6719
8.90807	10.3968	9.42509	6.5322	11.2701		5.1345
8.0357	10.8065	9.97585	5.85843	9.8022		5.28695
8.4954	12.9816	10.1791	9.85	9.1162		7.49245
6.0478	12.3106	9.3839	5.1656	7.9321		6.2748
10.7315	12.0468	9.40937		8.2426		6.2954
11.406	13.2614	5.4145		8.4665		8.7755
11.2014	12.0611	4.2079		3.53825		6.5827
11.0131	12.4781	14.0402		3.57105		7.4482
10.4827	11.6334	9.97183		14.0656		6.3444
9.54628	12.154	10.3631		13.6668		6.5563
4.41745	10.1938	9.8248		12.8085		6.084
10.2718	9.17858	11.1171		12.5435		9.12648
10.5082		9.56928		9.3772		8.50128
7.41505		11.0577		7.93096		9.20143
9.78367		10.7574		11.4014		9.1403
9.91456		4.9474		12.201		9.79357
10.0711		5.9485		8.1574		7.7719
10.2223		8.81259		7.1273		8.47707
9.79808		10.1547		5.8459		8.5124
10.1419		10.2786		4.62447		8.1741
10.4997		11.0621		4.76952		7.8434
10.1229		9.69906		9.36136		3.8158
8.73882		9.19308		4.844		9.5185
9.57256		9.5661		7.38983		9.46712
9.09337		10.2007		8.6957		8.45625
8.8966		9.8392		9.4973		7.2185
8.7014		9.55025		7.7445		10.8566
9.0149		10.376		7.9233		9.69433
8.81595		8.6208		6.5358		6.5573
11.7999		4.5638		7.0189		8.4948
13.3205		5.4963		3.45872		5.6367
11.3389		10.3652		10.1887		6.6419
10.6406		10.8805		10.1215		8.67118
9.67522		11.0334		10.6001		8.31898
10.2409		10.2754		11.3787		7.44458
12.7614		9.5636		9.864		8.36024
6.2863		8.9479		7.5159		8.10473
7.1563		7.858		6.233		9.84972
11.1811				6.2862		9.47535
10.7062				7.1961		10.014
11.4691				7.7428		7.41945
11.502				5.79087		9.8047
12.2088						9.38505
13.3396						9.62255
12.8952						10.3713
13.5633						10.728
13.5445						7.2092
13.6671
13.18
12.4415
9.83506
9.82909
9.93238
9.70473

## Sheet: Fig3C SNR
W1_4 DEXSPPIN	W5_8 DEXSPPIN	W1_4 PIN	W5_8 PIN	W1_4 DILUENT	W5_8 DILUENT	W1_4 Free DEXSP	W5_8 Free DEXSP
5.51144	5.863	5.81322	5.07577	5.7226	5.29977	5.60567	4.56395
7.28737	5.74277	6.79266	6.45468	6.1968	5.44628	6.0966	4.12085
5.84504	4.76846	6.7379	5.64704	7.77241	5.78573	4.87234	3.9217
7.32659	5.0102	5.66336	5.89641	9.99866	5.07092	6.25467	5.52383
8.19744	9.4393	5.13095	5.57298	7.56254	3.2129	6.9923	4.41485
5.60147	9.11934	6.5325	3.6099	8.52729	11.1874	6.01645	6.58878
7.7777	5.1059	4.68658	6.388	11.7022	9.5818	7.7855	4.8935
5.93983	9.6545	10.0202	6.64717	8.46535	4.72394	6.86256	7.52198
8.4289	6.34995	6.05495	6.06533	9.4299	6.86109	8.4243	4.40588
9.3425	6.59549	5.533	6.59699	6.52705	8.08278	6.61123	5.36469
7.33017	6.59598	7.69177	6.49916	7.04463	6.01228	6.03085	10.1086
8.8534	5.60282	7.212	5.2962	7.40971	6.25271	5.47667	6.65073
7.1096	4.0043	6.9517	5.24569	6.77328	9.39999	5.1897	4.58354
13.2748	5.4975	6.00777	5.63597	7.57512	4.0406	5.04155	12.8341
5.6587	5.8956	5.29935	6.12091	7.47156	3.841	5.68585	10.9852
5.28375	4.65827	6.09352	6.40709	5.37202	20.4666	13.5969	6.752
7.41283	4.91503	7.02083	6.47004	5.08147	19.5159	6.85313	9.24762
7.44778	4.72514	7.5936	5.79733	8.1525	3.22637	7.29618	6.5348
8.4123	5.17387	5.6987	5.61719	7.21748	7.21093	7.30233	7.48043
10.4028	5.63877	4.76793	5.76371	5.83375	6.10693	6.64583	6.04637
7.43702	5.67399	5.20293	5.6849	16.5239	5.2676	7.03587	6.6
8.26274	4.7456	6.06285	5.45403	12.7688	15.1023	4.88757	7.5175
6.9569	4.1408	9.1035	6.2388	5.4174	4.5721	4.25575	6.10227
5.75678	4.731	9.0959	6.46663	4.97637	4.5721	6.13657	9.4913
11.7995	5.2352	6.85774	7.06484	6.98963	7.62065	8.1305	5.31278
9.41253	5.8934	6.63963	3.51023	4.9585	7.25001	7.5264	11.7367
7.6265	8.47504	6.58207	4.87895	6.51277	5.6461	10.092	7.18355
8.2392	5.0265	7.34405	5.2415	5.3087	4.9721	7.83815	5.17438
11.6178	4.78937	7.75214	5.10627	6.8042	18.5888	8.0396	4.7987
10.2042	7.75962	7.23955	5.65658	12.3219	15.93	7.336	7.36492
6.8161	5.14606	4.82059	5.886	14.6577	6.0372	7.4898
7.72376	5.4984	4.653	4.5648	12.3206	12.7795	11.9049
7.81809	5.33811	5.2986	5.1153	15.1616	9.77446	5.8049
7.48774	5.02629	11.3433	5.5765	7.39192	9.79831	12.2553
5.76783	3.9127	11.3464	6.18679	5.71224	5.42738	6.457
6.26143	5.06944	4.57587	5.14807	6.48281	4.34203	7.0583
7.11543	5.40258	6.03843	5.1823	7.6131	6.52193	8.5483
7.50556	5.48583	7.49075	7.1542	10.3011	17.5117	9.9084
6.82465	6.08319	6.59367	6.30868	7.1862	17.2704	7.5929
7.49277	6.13492	7.7671	7.2098	5.44055		8.488
6.18383	6.83463	6.63354	8.05568	5.2009		10.9411
8.2728	6.63731	5.97713	4.4634	5.9908		6.7442
12.0054	7.21582	5.03048	9.0166	6.1413		10.5055
6.32722	6.64878	5.46137		6.2045		8.9116
5.32154	5.77612	8.1344		5.8068		6.7476
5.31903	6.03394	11.6936		16.901		12.3275
5.30142	6.74674	3.73747		18.0175		7.3122
4.9564	6.38708	5.53573		6.29497		8.0378
5.4857	5.34664	5.58937		11.0121		9.1534
13.5528	6.13797	5.47983		7.4414		10.4315
4.2769	6.03552	4.95414		7.10729		6.4705
5.0742		7.2191		7.84629		7.33523
7.47925		8.17057		8.2658		6.64386
7.0896		5.2237		4.72705		5.96502
5.95846		10.3326		4.3276		7.25484
6.81183		8.8177		6.96045		8.57845
6.30025		5.82761		6.8022		10.5375
7.14758		5.4143		11.178		6.4377
6.49696		4.97295		15.6084		9.2566
5.66686		4.75184		15.4275		5.8758
5.38822		5.09434		6.67134		13.1831
6.4201		6.25645		9.6022		7.40686
6.13146		4.9518		7.69		7.00083
6.517		4.49267		6.9999		8.31058
5.5379		5.2341		8.24495		8.18685
5.6457		4.98575		9.58907		6.2292
7.1306		5.0997		10.9545		8.76707
7.23825		5.1098		10.624		12.7298
6.30752		10.5343		8.2579		5.3736
4.86682		9.37545		12.9688		10.2495
5.5656		5.94005		10.1391		11.183
5.40855		5.566		9.34441		6.01302
6.90832		5.33863		7.79148		6.00334
6.72005		6.0797		6.78443		8.3656
5.4597		6.17866		10.775		7.33322
9.226		6.27944		12.2862		7.11542
6.8642		6.4506		10.8744		5.53205
6.08715				8.67635		5.81905
6.16242				9.9496		5.115
6.636				10.2178		8.60805
7.46049				13.8811		5.70614
7.0825						6.46175
7.43089						5.79042
8.81567						4.023
7.94332						10.9038
7.62161						7.3693
6.58612
4.88659
4.52115
6.23144
5.25507
8.65065
7.12652

## Sheet: Fig3D Spike Rate
W1_4 DEXSPPIN	W5_8 DEXSPPIN	W1_4 PIN	W5_8 PIN	W1_4 DILUENT	W5_8 DILUENT	W1_4 Free DEXSP	W5_8 Free DEXSP
6.42625	5.36453	2.39352	4.70978	2.72054	2.88283	4.87207	3.9257
12.4546	3.61019	12.0292	7.06736	8.52688	3.17892	5.39004	12.1494
16.0822	4.23213	19.0942	10.2498	12.746	2.96705	17.6527	10.0614
17.4766	5.25157	19.4942	19.2822	18.295	1.89354	9.23265	16.0593
18.2511	3.7513	16.9765	14.4728	16.422	9.06765	10.3427	10.8119
17.6507	14.3087	11.5729	39.441	15.7814	1.6184	12.2405	7.664
12.6646	4.65245	21.6717	2.2987	20.363	1.78073	7.0317	14.3651
27.1833	14.0794	1.3463	2.92758	11.4301	6.69226	11.8512	14.0522
26.3082	10.4245	2.2456	2.24593	7.3736	8.3229	7.4832	12.0059
18.9697	12.0862	1.7624	1.21635	5.86387	15.1934	2.68739	12.7727
10.8384	14.1553	3.3417	2.55152	8.16038	8.14048	3.05507	27.9022
24.0983	14.8913	1.4392	1.62391	6.34224	12.1913	8.76043	16.2188
5.6073	11.6674	7.85735	2.84143	9.78904	16.6853	3.0092	12.1394
14.2939	14.6587	9.19939	1.89327	10.5877	15.8224	7.08017	1.2538
35.1281	3.2264	12.3476	4.10208	11.8648	1.2427	1.53265	16.3149
2.00605	2.24427	8.42188	7.59051	4.74515	2.0759	36.2764	8.89619
6.14455	1.98741	7.46576	12.6232	2.30007	4.08514	11.7016	16.4469
15.8345	1.78052	7.76158	7.36286	2.16832	15.2141	18.3011	9.60434
15.0991	2.79001	4.7195	14.6305	4.24228	6.50413	24.86	5.66217
22.7819	2.73457	7.66377	1.13562	7.51935	24.4649	16.184	6.51107
13.225	2.86186	16.7932	2.66455	1.4699	3.6837	10.8304	16.8838
19.8037	3.1054	36.4843	5.43234	10.883	88.4565	6.91633	9.42755
18.1227	3.5553	93.1832	8.32055	15.2567	5.6724	2.9224	1.73621
17.4052	2.3492	15.936	16.969	9.43517	7.04457	12.9294	6.6427
17.2384	4.54115	12.6819	8.50039	16.1185	4.46027	128.495	2.44505
9.87837	1.8016	20.647	1.06095	17.6362	9.91485	1.2607	40.4205
23.4669	2.32025	10.9467	2.05285	23.5044	5.05147	12.5406	1.84495
6.0252	2.61085	11.4135	2.00954	5.0603	4.40331	9.67322	5.66275
2.81295	12.435	16.7677	1.05775	12.5748	9.35052	24.7047	7.60363
6.32423	1.68103	10.2264	1.87224	50.2346	1.90575	13.8444	4.5953
16.981	2.27322	6.41649	9.1336	50.0287	3.1328	21.7594
21.0209	1.91907	4.93718	2.5593	49.3212	20.2778	39.5404
23.4581	2.12021	3.4649	8.5185	6.51727	21.5469	11.7206
24.9918	1.11253	2.5764	3.21913	7.2285	13.1779	241.723
21.7817	1.6671	5.7384	5.66978	8.14078	2.90458	9.1097
10.8237	2.45721	2.1478	1.50293	13.7887	1.48793	28.6222
9.78448	2.33405	2.21909	5.48923	15.1814	8.59285	37.8047
11.6074	2.34295	7.2372	9.0205	13.1955	12.6563	7.1157
7.4422	5.08723	12.6381	3.80274	2.95074		3.53725
19.1854	12.7794	6.97399	1.3083	3.45776		3.0409
8.88687	9.02004	8.74922	1.8495	1.92775		17.1666
20.0345	14.3309	5.18633	1.2486	2.3669		18.3779
33.3525	15.7936	3.9428	0.99861	4.3589		16.8808
4.0195	17.7464	8.05217		1.1185		23.8885
1.952	21.1874	4.0062		3.1413		5.6724
6.55814	16.0041	3.1723		3.18391		11.4674
4.73009	17.1588	1.45748		3.4179		15.0048
1.3848	15.6594	5.7688		12.5656		15.2302
1.70672	12.1299	5.16785		13.8236		10.0057
1.05265	1.5201	1.56323		21.2084		21.6628
0.71341	1.80385	2.56372		20.2104		6.29534
2.0335		10.7723		14.8434		4.18793
12.6496		11.2134		9.64138		5.83983
11.0794		14.9779		4.15735		8.2294
9.41177		16.4959		7.47823		20.5172
13.8127		6.1964		1.6967		22.8922
7.18863		1.99354		2.77105		18.8956
9.77157		2.07277		72.5527		5.3861
10.8909		2.50153		44.0041		2.277
12.9685		3.16054		26.4523		6.0118
3.38068		1.56524		13.1572		6.3331
3.07566		2.33862		28.4214		2.24421
2.39744		1.4917		12.8596		4.16666
11.4556		3.27163		15.0611		11.0048
1.60387		2.9639		14.3865		24.4108
5.25905		2.93895		16.1825		4.66384
3.0345		2.1348		18.0777		4.94927
7.8253		2.60175		11.9501		12.6958
13.2834		1.40173		15.0518		5.2798
17.0481		1.41385		1.33177		9.3201
8.86962		1.71853		29.2605		7.1722
8.004		5.47592		17.0364		6.1671
8.76885		5.90648		14.5419		4.62654
10.5802		8.31655		15.5139		6.2302
13.7792		11.8444		23.8214		9.30608
7.5738		8.58608		16.4472		6.32593
2.0058		3.6276		8.6421		4.6131
4.84147				11.7576		3.30295
5.2402				6.9635		4.36587
12.2763				16.699		3.32638
23.1497				20.584		2.73658
22.1499						4.10425
20.677						19.3343
29.8854						2.3719
25.4721						145.321
34.7349						1.78435
22.0168
7.44936
4.22129
3.76716
4.29886
4.18952
6.25853
