# Supplementary material for: Dexamethasone-loaded platelet-inspired nanoparticles improve intracortical microelectrode recording performance
Source: Nat Commun. 2025 Sep 29;16:8579. doi: 10.1038/s41467-025-63583-z (PMC12480985; doi:10.1038/s41467-025-63583-z)
Supplement: Supplementary file 4 — Source Data [file 41467_2025_63583_MOESM4_ESM.zip › Source Data/IHC/Fig4.xlsx]

## Sheet: Fig4B NeuN
DEXSPPIN 0-50	DEXSPPIN 50-100	DEXSPPIN 100-150	DEXSPPIN 150-200	PIN 0-50	PIN 50-100	PIN 100-150	PIN 150-200	DILUENT 0-50	DILUENT 50-100	DILUENT 100-150	DILUENT 150-200	Free DEXSP 0-50	Free DEXSP 50-100	Free DEXSP 100-150	Free DEXSP 150-200
31.4085	61.8516	70.7602	64.8712	34.4664	89.1956	97.4623	103.258	13.2757	22.7909	59.2345	61.7686	8.86982	0	9.65914	24.4157
11.8507	44.3818	82.8069	128.096	57.2988	77.7343	95.8987	96.5745	25.7723	8.7324	19.8189	58.4338	10.4642	0	7.37125	19.4876
46.5953	81.1452	135.815	114.429	56.7281	55.9775	73.5682	97.1185	40.1225	57.5915	91.6733	95.9844	17.458	0	17.6931	17.7408
23.3606	57.243	87.7568	91.7917	23.7979	25.5994	46.4149	55.4907	9.90877	28.1645	66.9056	52.9147	0	22.4329	43.4775	35.6712
52.9213	33.7264	98.7653	97.4111	13.7524	25.1106	48.9414	53.671	14.9764	51.6546	85.468	88.6216	32.7318	0	19.2709	39.1688
59.6006	116.494	92.2061	110.026	18.2132	50.931	34.2386	59.5351	17.5381	80.8532	85.205	60.1854	0	0	0	0
69.062	61.5886	95.1225	75.5312	44.3912	30.05	116.851	78.26	0	117.916	157.837	145.23	5.26968	34.5926	42.5584	55.6827
51.347	65.6679	93.4921	87.1225	72.6451	71.3438	51.8931	133.432	18.9642	15.6255	22.8317	38.8404	0	36.8071	75.2654	90.558
98.0321	92.4647	101.099	140.771	15.4833	21.4259	18.0616	28.2796	0	28.352	52.1389	91.2812	40.8032	87.2678	105.468	85.8505
28.8659	111.695	75.8807	70.4972	14.2266	45.9307	66.9484	84.9553	6.98237	45.7806	49.8703	60.0036	73.249	210.259	233.097	354.289
19.4353	72.6093	94.0488	91.5214	41.0128	58.1617	46.5046	64.4607	7.52794	16.8945	38.1606	44.9799	13.9399	27.3065	45.255	82.8392
62.3862	69.5677	108.468	109.303	33.5037	68.0072	43.8592	80.9457	8.72887	20.4247	36.0878	78.1198	19.3858	42.5576	68.7802	64.2043
20.1932	71.1687	76.6048	104.871	10.5226	48.6034	59.7951	118.53	9.86176	20.205	61.1208	74.154	25.9692	26.2902	29.318	59.4776
35.3015	87.9601	91.5224	89.1477	24.2699	36.7995	72.0696	92.5032	25.858	19.3436	81.6205	74.0677	14.9382	51.649	48.9968	55.0018
87.5373	68.4921	69.2375	75.8231	33.954	53.1618	67.735	95.6931	10.1608	50.0136	87.4056	89.7911	17.7761	63.0694	93.5902	84.8487
58.3937	53.176	93.6206	104.706	36.5667	50.1042	75.9687	53.9248	5.51491	21.1494	59.4188	70.8064	10.6267	64.7637	68.2521	88.2257
58.6385	88.8587	121.161	94.4531	29.5724	81.4735	72.112	62.1597	17.1328	56.1181	89.3222	77.836	10.6157	66.6944	71.7773	78.1499
59.7678	91.6268	161.459	148.854	40.737	95.5389	92.9486	89.8989	15.5732	75.073	86.9854	83.1613	29.3924	68.4437	78.897	87.5732
108.857	76.0876	112.883	83.1475	80.7776	79.2963	84.2373	124.805	25.7182	109.04	88.4695	62.5703	28.6348	42.7371	42.6405	56.7692
109.762	125.564	119.929	92.9605	57.6587	60.4858	143.489	111.611	26.0872	56.6273	29.7912	35.3412	32.9093	44.693	88.2122	90.1785
85.0514	122.619	126.468	84.1405	36.8427	76.0423	108.926	101.45	62.136	92.7982	110.514	117.563	57.1482	79.0487	78.6581	92.7327
99.6764	69.7067	79.7215	94.8679	10.4901	21.9732	63.2343	78.6755	19.0094	62.6201	108.524	133.052	13.3606	12.7485	34.2551	41.7856
50.21	72.2701	50.1004	95.5196	0	33.3643	58.7734	84.4491	10.5947	77.5814	120.599	91.9102	13.4857	54.4969	74.7491	93.137
83.5126	78.5525	78.6539	92.8138	0	39.4593	69.1478	84.4762	25.4616	28.6553	91.8033	110.452	52.1132	80.5422	52.315	68.7263
33.5683	67.7201	83.7015	84.6915	10.7581	48.0769	112.399	98.6739	10.7648	54.7759	80.3566	71.2542	24.2415	36.5777	83.009	105.272
88.3362	91.0726	80.7365	81.5038	28.8464	80.9983	133.317	133.698	56.6766	58.5188	71.881	56.6917	4.76654	14.596	38.4571	64.3825
83.1117	85.653	89.5457	86.2932	36.016	57.8875	85.9007	71.521	64.8298	79.7374	97.12	98.1629	9.73016	47.4525	71.2451	79.435
34.432	112.568	76.4023	87.5187	21.1043	61.1427	94.7121	116.24	50.2205	93.3345	80.3005	96.8908	18.1107	51.9122	52.0349	62.7593
59.1424	99.7768	93.2774	83.3764	12.8041	60.0308	85.6817	95.3733	35.2124	101.196	91.6953	140.827	16.3691	33.9989	55.8349	66.883
				34.6721	49.5592	65.8046	70.1649	22.553	39.6065	62.1737	56.4992	67.9367	65.5317	67.2549	84.7962
				74.0835	55.0704	55.5727	98.1084	4.35417	21.9804	34.1273	50.6079	35.1174	73.9638	85.576	76.8384
				69.4747	51.326	67.4264	98.3394	21.0769	55.1506	79.3895	65.0224	37.0922	53.9592	46.6886	55.5703
				0	97.2327	122.585	118.887	35.5339	31.076	41.3971	69.7084	46.3069	72.0621	74.5971	66.0935
								26.9096	66.196	99.5352	84.6623
								0	26.6514	60.4024	74.6014
								0	68.5128	101.94	118.057
								9.26366	17.7246	55.3497	45.5498
								3.29619	10.1857	32.2875	56.9451
								30.2739	53.2	83.4521	112.528
								36.8385	70.1647	72.4052	98.4794

## Sheet: Fig4C CD68
DEXSPPIN 0-50	DEXSPPIN 50-100	DEXSPPIN 100-150	DEXSPPIN 150-200	PIN 0-50	PIN 50-100	PIN 100-150	PIN 150-200	DILUENT 0-50	DILUENT 50-100	DILUENT 100-150	DILUENT 150-200	Free DEXSP 0-50	Free DEXSP 50-100	Free DEXSP 100-150	Free DEXSP 150-200
0.690212	0.304444	0.210254	0.21449	0.636961	0.0536197	0.0607243	0.0606169	1.00929	0.1858	0.0986391	0.0458166	1.07546	1.22552	0.751847	0.376926
0.413129	0.33205	0.330579	0.174674	0.357172	0.00526712	0.0164412	0.0210629	0.804894	0.162165	0.0623148	0.0223929	1.36227	1.13976	0.954655	0.662296
0.270649	0.262405	0.238733	0.10067	0.412723	0.0337154	0	0.00851462	1.19043	0.200005	0.110076	0.0468429	1.05663	0.82874	1.14151	0.787437
1.32062	0.628991	0.320635	0.202136	0.92494	0.0770271	0.0365065	0.0132848	0.875744	0.0201849	0.00411434	0.00434985	1.14702	1.0525	0.952794	1.16357
0.324843	0.158009	0.106424	0.0877303	0.67635	0.0744344	0	0	1.03127	0.0490131	0.0386044	0.0479584	1.82497	1.24209	0.988854	0.744915
0.245242	0.0860941	0.0504262	0.0253796	0.635646	0.0537979	0.000911338	0	1.91097	0.340445	0.178315	0.196161	0.583937	0.320147	0.123526	0.0951825
0.295618	0.0930245	0.0586359	0.0365773	0.426298	0.161046	0.137145	0.122011	0.749986	0.230145	0.148657	0.0674112	0.714861	0.271598	0.117511	0.0980022
1.53171	0.00854642	0.103551	0.10999	0.26178	0.0531442	0.0192551	0	0.864742	0.266724	0.100225	0.0604743	0.239293	0.112441	0.0591206	0.0545062
1.64479	0.252857	0.101491	0.111816	0.184511	0	0	0	1.21592	0.312416	0.156529	0.0792379	5.2923	2.18364	1.34158	0.859286
1.59808	0.256143	0.154624	0.150621	1.90865	0.782605	0.538882	0.378011	2.27974	0.355141	0.171716	0.119257	6.02264	2.53608	1.34516	0.920278
0.523326	0.324336	0.258626	0.21981	1.18026	0.779647	0.504701	0.277546	1.94469	0.281647	0.117667	0.0791102	3.19879	0.569728	0.354966	0.287857
0.364613	0.246326	0.155025	0.103137	1.63452	0.665645	0.484119	0.288587	1.01751	0.183345	0.0998277	0.0516446	2.64157	0.308852	0.189001	0.143407
0.0711219	0.0697457	0.0392543	0.0585883	1.37355	0.482467	0.297286	0.248167	2.09332	0.697897	0.520983	0.376401	4.83143	1.6413	1.08469	0.5634
0.378996	0.137271	0.132323	0.109639	1.99242	0.435228	0.180937	0.106679	1.47455	0.414143	0.262136	0.205864	3.59192	0.959326	0.411027	0.337257
0.549955	0.198746	0.164419	0.112445	1.78298	0.278023	0.103453	0.0480163	0.441158	0.0543363	0	0	1.9268	0.346755	0.18016	0.125125
0.545147	0.224819	0.139871	0.114321	1.88091	0.303422	0.192556	0.152835	1.33015	0.0141996	0.00231715	0.00825809	3.44116	0.902511	0.489406	0.420869
0.500619	0.222491	0.153461	0.0863013	1.33189	0.696037	0.466508	0.380537	1.83595	0.0888019	0.045142	0	1.87481	0.652666	0.299199	0.174941
0.79539	0.323477	0.18482	0.118045	1.66075	0.739616	0.455162	0.398733	2.56677	0.228376	0.111232	0.0731562	2.24919	0.990567	0.429656	0.252024
0.964946	0.246331	0.13208	0.077766	1.63138	0.821887	0.596014	0.464152	3.8297	0.364879	0.0588666	0	2.66967	1.13242	0.487698	0.268932
1.05437	0.181829	0.0245798	0.0294172	1.14876	0.418835	0.32208	0.296988	1.7452	0.700489	0.412986	0.369333	1.64684	0.485528	0.253985	0.18102
0.776703	0.0292758	0.0192791	0	1.37646	0.282428	0.0617552	0.0177198	1.82198	0.497594	0.28972	0.211727	1.69686	0.405846	0.249023	0.10236
0.183341	0.0363774	0.0565443	0	1.65169	0.49364	0.190571	0.152671	2.22009	0.707959	0.323118	0.186431	0.915372	0.250566	0.136554	0.0530065
1.05748	0.0626249	0	0	1.52844	0.352345	0.150196	0.0781225	0.315928	0	0	0	0.713145	0.141029	0.060363	0.019726
0.386933	0.0786064	0.0487754	0.0203919	2.76528	0.530414	0.66259	0.413131	1.48595	0.308147	0.162047	0.108179	2.01775	0.378916	0.123475	0.0466968
0.36212	0.0511189	0.0159424	0.0113781	3.78828	0.481225	0.207091	0.12067	1.26323	0	0.136717	0.0596166	0.962113	0.233005	0.068625	0.0234124
				1.85361	0.267303	0.146897	0.0782686	0.66994	0.10028	0.0654239	0.0615044	2.56079	0.595482	0.356653	0.260685
				1.2283	0.247292	0.0721013	0.0897383	0.858992	0.0808599	0.0279487	0.0182285	1.63251	0.366234	0.235663	0.151799
				2.06226	0.320224	0.0563376	0	0.666559	0.10892	0.0599274	0.023815	1.82743	0.434359	0.226976	0.15052
				1.11097	0.210404	0.125586	0.0753607					1.04598	0.18285	0.125024	0.134327

## Sheet: Fig4D GFAP
DEXSPPIN 0-50	DEXSPPIN 50-100	DEXSPPIN 100-150	DEXSPPIN 150-200	PIN 0-50	PIN 50-100	PIN 100-150	PIN 150-200	DILUENT 0-50	DILUENT 50-100	DILUENT 100-150	DILUENT 150-200	Free DEXSP 0-50	Free DEXSP 50-100	Free DEXSP 100-150	Free DEXSP 150-200
2.23955	1.72516	1.54508	1.3716	2.70439	1.4125	1.13905	1.07052	2.19301	1.49913	1.26961	1.17758	2.41716	1.60276	1.33817	1.21469
2.35738	1.66316	1.43494	1.25524	3.73355	1.77087	1.2508	1.13292	1.77977	1.94024	1.57703	1.34202	2.26985	1.87796	1.64233	1.44329
2.83338	1.9667	1.59517	1.32771	4.25864	1.9137	1.32389	1.22832	2.09531	1.98113	1.31457	1.15994	2.135	1.75428	1.51834	1.35194
2.04198	1.4402	1.19688	1.10242	2.7318	1.46747	1.15815	1.03276	2.37884	2.30292	1.41286	1.19886	1.74707	1.33809	1.17332	1.09478
3.58584	2.12709	1.68164	1.36809	1.99376	1.29273	1.10235	1.02227	2.1078	1.42546	1.24371	1.11657	3.84852	2.11746	1.64155	1.50712
1.15731	1.13277	1.06008	1.01928	2.03023	1.27349	1.04312	1.00446	2.4823	1.51204	1.24744	1.12426	2.89863	1.78481	1.38827	1.20764
1.88204	1.40839	1.20177	1.13922	1.47406	1.1847	1.06661	1.0203	2.11521	1.47542	1.25433	1.10926	2.11341	1.58877	1.36423	1.21776
1.08774	1.28613	1.18543	1.3193	1.82783	1.1916	1.074	1.0331	1.73822	1.27271	1.3437	1.22789	2.37198	1.79498	1.48436	1.23459
1.23069	1.43703	1.28036	1.1455	2.61212	1.42287	1.19531	1.08023	1.98605	1.68963	1.48757	1.41804	1.7976	1.71188	1.49351	1.27918
1.45054	1.60556	1.35454	1.21937	2.72809	1.77072	1.50794	1.3373	1.55274	1.73058	1.48388	1.4062	2.3399	1.45184	1.51975	1.49656
1.10838	1.15222	1.05829	1.00789	3.21654	2.15429	1.81776	1.52721	1.61978	1.72521	1.47055	1.37182	3.06926	1.57709	1.61515	1.73036
1.89301	1.8043	1.45426	1.23669	2.43525	1.59521	1.32873	1.22648	3.66291	1.85349	1.33558	1.1829	2.79962	1.8172	1.41078	1.23895
1.2248	1.05255	1.11329	1.14012	0.988003	1.63948	1.68133	1.3031	3.57342	2.17823	1.57791	1.32158	3.03482	1.66955	1.3652	1.22966
1.14514	1.13133	1.08009	1.0723	1.36077	2.18167	1.6252	1.41794	3.58367	2.09315	1.54098	1.3177	4.129	2.19254	1.6632	1.35581
1.18876	1.16047	1.10096	1.05991	1.65554	1.72639	1.77165	1.48418	2.90351	1.38914	1.20594	1.13546	3.92486	1.7178	1.58636	1.48997
3.3587	2.05185	1.65808	1.40041	1.69891	2.3579	1.98055	1.82116	2.62546	1.49014	1.1979	1.05309	4.45263	2.40276	1.99064	1.70246
2.5959	1.79775	1.53028	1.32444	2.81559	1.7074	1.43025	1.16529	3.03479	1.90817	1.4098	1.09684	4.07325	2.17749	1.79466	1.60024
2.62406	1.87045	1.54022	1.28941	2.73952	1.7981	1.43739	1.30863	2.74175	1.59938	1.38867	1.44338	3.12097	2.42539	1.95645	1.87014
2.54333	1.78206	1.36069	1.18108	2.48599	1.72555	1.3812	1.33957	2.27711	1.40153	1.18618	1.22239	4.17041	2.17882	1.7169	1.46145
2.21296	1.59081	1.22678	1.17165	2.13471	1.62124	1.47384	1.26525	2.24638	1.28145	1.14046	1.16952	3.63523	1.85456	1.33865	1.17551
2.81928	2.04704	1.57074	1.30974	1.15933	1.16859	1.14138	1.182	4.89606	2.6922	1.61174	1.29436	3.73431	2.21459	1.57509	1.33003
1.45767	1.51829	1.56516	1.46077	1.12597	1.27825	1.19321	1.20305	3.35171	2.19194	1.61357	1.35011	2.65313	1.5375	1.30201	1.20333
1.3157	1.17675	1.2899	1.2008	1.26215	1.52903	1.39655	1.3653	6.50174	4.39077	3.2744	2.97105	3.19236	1.5803	1.24413	1.14111
1.21329	1.15861	1.11709	1.09059	1.10462	1.35108	1.28004	1.20297	4.17451	2.30324	1.63649	1.38047	3.3019	2.22238	1.86941	1.54672
1.44346	1.11834	0.996619	0.888466	1.17006	1.4605	1.535	1.38256	2.41967	1.54412	1.13605	1.04208	5.65271	3.22495	2.42183	1.83342
1.71053	1.31799	1.16568	1.09443	2.27758	1.51331	1.22197	1.14159	2.91012	1.66225	1.26595	1.14584	3.64659	2.55316	2.02764	1.70553
1.94954	1.44651	1.19476	1.11158	2.65335	2.58397	1.52842	1.13178					5.8924	2.93485	2.23445	2.18985
				1.52193	1.44534	1.30399	1.27183					2.00999	1.24095	1.00201	0.985912
				1.36075	1.53393	1.43857	1.39169					3.27035	1.95116	1.57962	1.36038
				2.70533	1.71876	1.39584	1.20174					2.63349	1.91538	1.38361	1.41698
				2.23897	1.51231	1.37269	1.10416
				2.03944	1.34538	1.16358	1.1075

## Sheet: Fig4E IgG
DEXSPPIN 0-50	DEXSPPIN 50-100	DEXSPPIN 100-150	DEXSPPIN 150-200	PIN 0-50	PIN 50-100	PIN 100-150	PIN 150-200	DILUENT 0-50	DILUENT 50-100	DILUENT 100-150	DILUENT 150-200	Free DEXSP 0-50	Free DEXSP 50-100	Free DEXSP 100-150	Free DEXSP 150-200
0.787994	0.230523	0.187938	0.166832	6.32166	2.6732	1.21708	0.618538	0.816328	0.415798	0.230896	0.139073	2.31216	1.09003	0.750708	0.614431
0.892983	0.417323	0.319246	0.256318	4.02333	1.34097	0.682487	0.434243	0.74474	0.144782	0.0699652	0.0684229	1.06774	0.392521	0.311955	0.291611
1.0682	0.532453	0.369824	0.290099	4.73467	1.24076	0.436496	0.253569	0.93682	0.0509945	0.0153126	0.0150312	0.628424	0.234586	0.12299	0.0810624
1.08165	0.465823	0.329502	0.283641	8.024	1.98153	0.728149	0.348485	1.49023	0.173161	0.11018	0.0664688	1.32088	0.489387	0.402524	0.259641
0.621561	0.122542	0.0441789	0.0143468	3.26067	1.07617	0.598897	0.333846	2.11984	1.00509	0.598295	0.471146	0.548929	0.0691603	0.0276113	0.00439121
1.24966	0.575311	0.312648	0.194475	2.95045	0.802224	0.452263	0.317381	2.98109	1.53112	1.2033	0.639712	1.22195	0.331905	0.176795	0.130205
0.818656	0.385638	0.279842	0.217656	1.29284	0.393033	0.212571	0.156566	2.60248	1.01136	0.546221	0.333603	0.714936	0.1461	0.0755291	0.0564296
0.788309	0.232926	0.128269	0.072845	0.941319	0.367226	0.221399	0.180268	1.31198	0.880767	0.561378	0.343642	1.03522	0.954597	0.796419	0.676484
0.9378	0.480027	0.293325	0.208834	1.35404	0.361357	0.243162	0.164384	2.15397	1.41011	0.865516	0.519208	0.463356	0.392021	0.364966	0.322953
0.700373	0.280739	0.212152	0.156698	1.00765	0.416935	0.267419	0.214475	1.15095	0.642575	0.430704	0.278005	0.844607	0.557684	0.439658	0.413595
0.918363	0.326103	0.233189	0.213853	0.216545	0.272584	0.0944926	0.0426401	1.68997	0.903165	0.41706	0.24582	1.37463	0.699998	0.572811	0.41481
0.914756	0.308813	0.267283	0.226209	0.0891038	0.175405	0.116944	0.11137	1.7598	1.38853	1.0805	0.903522	2.5276	1.00818	0.580066	0.414468
0.367628	0.127436	0.0932889	0.0784322	0.169303	0.139964	0.122647	0.0966217	1.7971	0.944567	0.649615	0.502467	2.10222	0.804889	0.499056	0.400452
0.64544	0.230887	0.191514	0.150096	0.118567	0.167154	0.111221	0.0860761	3.84965	1.51982	1.02646	0.770629	2.46899	1.06526	0.626581	0.492622
0.463267	0.209075	0.185002	0.141972	0.660143	0.205629	0.126825	0.109711	2.81791	1.3061	1.06738	0.780474	0.564424	0.209322	0.207293	0.175458
1.55773	0.721925	0.541255	0.341391	0.529493	0.349522	0.17188	0.114991	3.78474	1.3295	0.743339	0.561867	0.594776	0.389987	0.440868	0.344616
1.39379	0.715839	0.509731	0.433618	0	0.112293	0.0400648	0.0161741	3.28944	1.1838	0.743681	0.50711	1.11275	0.617465	0.402637	0.286627
1.94925	1.00796	0.707416	0.505539	0.0778966	0.00139296	0	0	3.6284	1.51096	0.779101	0.583225	4.05951	1.01138	0.354269	0.227205
3.52306	0.883617	0.465539	0.318189	0.971348	0.37757	0.151297	0.0753721	5.65289	3.02005	2.00222	1.4329	3.00931	1.79034	1.14736	0.790884
3.53045	1.43025	0.628156	0.312103	0.655391	0.100344	0.0144486	0.0145181	4.88235	3.48833	2.45671	1.64678	4.35762	1.99456	0.977998	0.64438
1.36925	0.421025	0.130868	0.0517428	2.23641	1.99227	1.63855	1.29328	3.32134	1.09907	0.71824	0.632222	3.42196	1.39966	0.834791	0.536389
1.38754	0.442156	0.348281	0.329502	1.2393	1.00124	0.751081	0.537156	2.5065	1.28689	0.790206	0.524642	2.64343	1.48322	0.802483	0.432693
1.18949	0.395008	0.272054	0.214064	0.761463	0.577527	0.430398	0.23614	2.23348	1.19236	0.607925	0.419074	3.29998	1.40449	0.72129	0.40175
1.87391	0.458539	0.271098	0.205402	1.1761	0.781072	0.499234	0.35811	1.725	1.17951	0.827497	0.547852	2.3792	1.29623	0.710957	0.397427
				1.38266	0.551282	0.206837	0.0601765	1.95782	1.37853	1.13792	0.854317	2.95045	2.04507	1.55872	1.16241
				1.23752	0.347832	0.113999	0.0274052	2.46956	1.53739	1.3078	0.911109	3.00817	1.35529	0.828515	0.618024
								1.79481	0.652304	0.447644	0.336521	1.54504	0.79723	0.466774	0.357189
								1.68	0.601227	0.302015	0.233622	1.61418	0.688264	0.497045	0.373953
								2.00476	0.560732	0.196975	0.0929941
								2.12681	0.633042	0.322365	0.204666
