# Supplementary material for: Dexamethasone-loaded platelet-inspired nanoparticles improve intracortical microelectrode recording performance
Source: Nat Commun. 2025 Sep 29;16:8579. doi: 10.1038/s41467-025-63583-z (PMC12480985; doi:10.1038/s41467-025-63583-z)
Supplement: Supplementary file 4 — Source Data [file 41467_2025_63583_MOESM4_ESM.zip › Source Data/Particle_Characterization/Fig1.xlsx]

## Sheet: Fig1B Characterization
Date	Condition	Encapsulation efficiency (%, mg encapsulated drug/mg total drug)	Zeta Potential (mV)	Hydrodynamic Diameter (nm)	D90
2023-08-31	28.8:4 mg DEXSP	80.2929	-13	130	158
2023-08-31	28.8:4 mg DEXSP	86.787	-15	140	173
2023-09-18	28.8:4 mg DEXSP	80.4673	-12	148	185
2023-10-03	28.8:4 mg DEXSP	71.2737	-13	124	162
2023-10-17	28.8:4 mg DEXSP	71.9096	-14	99	108
2023-11-01	28.8:4 mg DEXSP	78.5172	-19	113	147
2023-11-15	28.8:4 mg DEXSP	81.8292	-11	120	127

## Sheet: FigC Size Distribution 
	Diameter
Manufacture Batch#	31.7713	34.4517	37.3583	40.51	43.9277	47.6337	51.6524	56.0101	60.7354	65.8594	71.4157	77.4408	83.9741	91.0587	98.741	107.071	116.105	125.9	136.521	148.039	160.529	174.072	188.758	204.682	221.95	240.676	260.98	282.998	306.874	332.763	360.837	391.28	424.29	460.086	498.902	540.992	586.633	636.125	689.792
HT-5_23083101	0	0	0	0	0	0	0	0	0.169799	1.88167	3.41744	4.7625	5.90499	6.83587	7.549	8.04108	8.31156	8.36244	8.19801	7.82463	7.25036	6.48466	5.53804	4.42176	3.14746	1.72693	0.171795	0	0	0	0	0	0	0	0	0	0	0	0
HT-5_23083102	0	0	0	0	0	0	0	0	0	1.16488	3.24655	5.07914	6.63862	7.90405	8.85782	9.4859	9.77794	9.72727	9.33076	8.58871	7.5045	6.08433	4.33684	2.27271	0	0	0	0	0	0	0	0	0	0	0	0	0	0	0
HT-5_23091801	0	0	0	0	0	0	0	0	0	0	0	2.09514	3.82659	5.35038	6.64748	7.70075	8.49516	9.018	9.25908	9.21077	8.8681	8.22867	7.29262	6.06243	4.54271	2.73994	0.662173	0	0	0	0	0	0	0	0	0	0	0	0
HT-5_23100301	0	0	0	0.451458	0.770212	1.08561	1.39931	1.71323	2.02923	2.34881	2.67281	3.0011	3.33238	3.66405	3.99209	4.31114	4.61451	4.89431	5.14163	5.34665	5.49886	5.58714	5.59996	5.52543	5.35142	5.06568	4.65589	4.1098	3.41535	2.56075	1.5347	0.326481	0	0	0	0	0	0	0
HT-5_23101701	0	0	0	0	0	0	1.31404	2.22771	3.03717	3.73427	4.31362	4.77279	5.11243	5.33626	5.45096	5.46592	5.39288	5.24549	5.03865	4.78786	4.50845	4.2148	3.91952	3.63274	3.3615	3.10919	2.87525	2.65499	2.43961	2.21635	1.96882	1.67741	1.3198	0.871495	0	0	0	0	0
HT-5_23110101	0	0	0	0	0	0	0	0	0.494683	2.17049	3.67474	4.98746	6.09111	6.97123	7.61706	8.02213	8.18461	8.10763	7.79938	7.27297	6.54622	5.64121	4.58366	3.40232	2.1281	0.793348	0	0	0	0	0	0	0	0	0	0	0	0	0
HT-5_23111501	0	0	0	0	0	0	0.616276	2.12505	3.50741	4.74595	5.82414	6.72673	7.4402	7.95322	8.25696	8.34541	8.21552	7.86729	7.30371	6.53063	5.55647	4.39194	3.04961	1.54349	0	0	0	0	0	0	0	0	0	0	0	0	0	0	0
Avg	0	0	0	0.064494	0.11003	0.155088	0.475661	0.86657	1.31976	2.2923	3.30704	4.48927	5.47805	6.28786	6.9102	7.3389	7.57031	7.6032	7.43875	7.08032	6.53328	5.80468	4.90289	3.83727	2.64731	1.9193	1.19501	0.966399	0.836423	0.682444	0.500504	0.286271	0.188543	0.124499	0	0	0	0	0

## Sheet: Fig1D In vitro release
Timepoint (Day)	Timepoint (hour)	Technical Replicate 1	Technical Replicate 2	Technical Replicate 3
	1	13.211	14.0514	11.9575
	3	26.6158	28.1094	25.7562
	5	37.0553	38.2412	34.8532
	7	42.4634	44.944	42.1559
	9	47.1906	49.1944	47.0099
	11	50.6574	52.0009	50.0788
	13	54.8535	58.3484	56.5671
1	24	64.7232	66.3668	64.866
2	48	69.5667	70.012	68.945
3	72	71.8009	75.0269	75.5228
4	96	76.5666	75.0269	76.7457
5	120	76.6115	78.8069	76.8211
6	144	79.2454	84.7037	76.8211
9	216	86.6775	84.7037	80.7853
12	288	90.8005	93.894	90.965
15	360	90.8005	93.894	90.965
18	432	91.5281	95.3083	94.0872
25	600	93.228	99.4944	100.317
32	768	93.5736	99.4944	100.317
