# Supplementary material for: Dexamethasone-loaded platelet-inspired nanoparticles improve intracortical microelectrode recording performance
Source: Nat Commun. 2025 Sep 29;16:8579. doi: 10.1038/s41467-025-63583-z (PMC12480985; doi:10.1038/s41467-025-63583-z)
Supplement: Supplementary file 4 — Source Data [file 41467_2025_63583_MOESM4_ESM.zip › Source Data/Weight_Blood/Fig5.xlsx]

## Sheet: Fig5A Weight
Treatment	Week 1	Week 2	Week 3	Week 4	Week 5	Week 6	Week 7	Week 8		Normalized Weight	Week 2	Week 3	Week 4	Week 5	Week 6	Week 7	Week 8
DEXSPPIN	250	310	334	350	358	376	407	406			124	133.6	140	143.2	150.4	162.8	162.4
DEXSPPIN	267	341	375	402	420	432	461	456			127.715	140.449	150.562	157.303	161.798	172.659	170.787
DEXSPPIN	255	316	345	368	369	389	384	392			123.922	135.294	144.314	144.706	152.549	150.588	153.725
DEXSPPIN	258	311	342	361	380	399	403	415			120.543	132.558	139.922	147.287	154.651	156.202	160.853
DEXSPPIN	253	274	319	358	384	405	429	429			108.3	126.087	141.502	151.779	160.079	169.565	169.565
DEXSPPIN	245	311	352	378	399	426	437	422			126.939	143.673	154.286	162.857	173.878	178.367	172.245
DEXSPPIN	276	368	409	422	423	430	441	433			133.333	148.188	152.899	153.261	155.797	159.783	156.884
Free DEXSP	250	328	351	362	372	378	391	395			131.2	140.4	144.8	148.8	151.2	156.4	158
Free DEXSP	295	391	401	408	422	433	443	459			132.542	135.932	138.305	143.051	146.78	150.169	155.593
Free DEXSP	313	390	421	439	457	472	479	492			124.601	134.505	140.256	146.006	150.799	153.035	157.188
Free DEXSP	315	406	430	455	482	490	507	524			128.889	136.508	144.444	153.016	155.556	160.952	166.349
Free DEXSP	300	362	378	387	402	420	431	445			120.667	126	129	134	140	143.667	148.333
Free DEXSP	290	382	419	449	466	496	508	529			131.724	144.483	154.828	160.69	171.034	175.172	182.414
Free DEXSP	297	356	383	412	431	445	446	461			119.865	128.956	138.721	145.118	149.832	150.168	155.219
Free DEXSP	300	412	441	461	472	493	502	514			137.333	147	153.667	157.333	164.333	167.333	171.333
PIN	240	332	361	395	410	422	435	433			138.333	150.417	164.583	170.833	175.833	181.25	180.417
PIN	248	318	361	395	424	452	474	486			128.226	145.565	159.274	170.968	182.258	191.129	195.968
PIN	260	373	417	462	493	577	566	575			143.462	160.385	177.692	189.615	221.923	217.692	221.154
PIN	299	379	420	459	476	505	527	553			126.756	140.468	153.512	159.197	168.896	176.254	184.95
PIN	297	379	396	427	447	472	490	516			127.609	133.333	143.771	150.505	158.923	164.983	173.737
PIN	273	352	375	409	429	459	477	489			128.938	137.363	149.817	157.143	168.132	174.725	179.121
PIN	302	411	462	512	555	587	629	658			136.093	152.98	169.536	183.775	194.371	208.278	217.881
DILUENT	260	309	*	*	404	438	461	465			118.846	*	*	155.385	168.462	177.308	178.846
DILUENT	250	341	374	399	419	432	447	463			136.4	149.6	159.6	167.6	172.8	178.8	185.2
DILUENT	255	329	381	403	439	431	465	463			129.02	149.412	158.039	172.157	169.02	182.353	181.569
DILUENT	255	313	368	399	429	446	449	453			122.745	144.314	156.471	168.235	174.902	176.078	177.647
DILUENT	267	363	412	443	467	483	509	537			135.955	154.307	165.918	174.906	180.899	190.637	201.124
DILUENT	293	382	423	455	436	459	483	506			130.375	144.369	155.29	148.805	156.655	164.846	172.696
DILUENT	316	391	428	464	473	486	495	514			123.734	135.443	146.835	149.684	153.797	156.646	162.658
*: Missing because of measurement issues

## Sheet: Fig5B Glu
Treatment	Week 0	Week 4	Week 8
DEXSPPIN	126	276	220
DEXSPPIN	253	233	181
DEXSPPIN	192	188	176
DEXSPPIN	196	146	176
DEXSPPIN	181	202	195
DEXSPPIN	227	199	217
DEXSPPIN	200	216	203
Free DEXSP	243	195	201
Free DEXSP	291	259	275
Free DEXSP	330	173	331
Free DEXSP	*	152	*
Free DEXSP	236	185	215
Free DEXSP	184	186	168
Free DEXSP	161	201	183
Free DEXSP	186	284	142
PIN	188	193	177
PIN	174	164	180
PIN	172	143	170
PIN	173	189	176
PIN	187	156	189
PIN	274	156	193
PIN	208	204	163
DILUENT	193	174	184
DILUENT	*	189	220
DILUENT	187	210	184
DILUENT	195	171	216
DILUENT	155	185	214
DILUENT	261	201	203
DILUENT	233	212	177
*: Missing because of measurement issues

## Sheet: Fig5C ALT
Treatment	Week 0	Week 4	Week 8
DEXSPPIN	41	46	48
DEXSPPIN	51	55	46
DEXSPPIN	49	54	42
DEXSPPIN	42	49	33
DEXSPPIN	44	38	48
DEXSPPIN	48	49	47
DEXSPPIN	61	60	54
Free DEXSP	44	49	48
Free DEXSP	45	44	42
Free DEXSP	50	42	44
Free DEXSP	46	46	38
Free DEXSP	37	27	35
Free DEXSP	44	40	57
Free DEXSP	50	35	42
Free DEXSP	40	41	34
PIN	46	67	56
PIN	54	45	46
PIN	41	42	45
PIN	48	39	41
PIN	53	54	56
PIN	83	61	56
PIN	47	42	42
DILUENT	52	45	42
DILUENT	*	46	51
DILUENT	46	42	41
DILUENT	62	59	46
DILUENT	44	41	37
DILUENT	76	52	55
DILUENT	34	22	31
*: Missing because of measurement issues
